# Supplementary material for: The Effector TepP Mediates Recruitment and Activation of Phosphoinositide 3-Kinase on Early Chlamydia trachomatis Vacuoles
Source: mSphere. 2017 Jul 19;2(4):e00207-17. doi: 10.1128/mSphere.00207-17 (PMC5518268; doi:10.1128/mSphere.00207-17)
Supplement: TABLE S1 [file sph004172323st1.xlsx]

## Sheet: Proteins Enriched in TepP IP
					Peptide Counts
					CTL2-M062G1
	Identified Protein	Accession Number	MW	Taxonomy	pTepP	Vec.
	gb|AGJ65290.1 hypothetical protein CTLFINAL_01350 [Chlamydia trachomatis L2/434/Bu(f)	YP_001654339.1	66 kDa	TepP	177	0
	Phosphatidylinositol 3-kinase regulatory subunit alpha OS=Homo sapiens GN=PIK3R1	P85A_HUMAN	84 kDa	Human	25	0
	Phosphatidylinositol 3-kinase regulatory subunit beta OS=Homo sapiens GN=PIK3R2 PE=1 SV=2	P85B_HUMAN	82 kDa	Human	19	0
	Phosphatidylinositol 4,5-bisphosphate 3-kinase catalytic subunit alpha isoform OS=Homo sapiens GN=PIK3CA	PK3CA_HUMAN	124 kDa	Human	14	0
	Phosphatidylinositol 4,5-bisphosphate 3-kinase catalytic subunit beta isoform OS=Homo sapiens GN=PIK3CB	PK3CB_HUMAN	123 kDa	Human	9	0
	Crk-like protein OS=Homo sapiens GN=CRKL	CRKL_HUMAN	34 kDa	Human	15	0
	gb|AGJ65074.1 Major outer membrane porin [Chlamydia trachomatis L2/434/Bu(f)	YP_001654141.1	43 kDa	Ct681 (ompA)(MOMP)	20	0
	Ubiquitin-60S ribosomal protein L40 OS=Homo sapiens GN=UBA52	RL40_HUMAN	15 kDa	Human	12	2
	ADP/ATP translocase 2 OS=Homo sapiens GN=SLC25A5 PE=1 SV=7	ADT2_HUMAN	33 kDa	Human	3	0
	gb|AGJ65209.1 peptidase M16 [Chlamydia trachomatis L2/434/Bu(f)	YP_001654266.1	108 kDa	Ct806 (ptr)	5	0
	Glycogen synthase kinase-3 beta OS=Homo sapiens GN=GSK3B	GSK3B_HUMAN	47 kDa	Human	5	0
	gb|AGJ65404.1 molecular chaperone GroEL [Chlamydia trachomatis L2/434/Bu(f)	YP_001654449.1	58 kDa	GroEL	3	0
	Pleckstrin homology domain-containing family F member 2 OS=Homo sapiens GN=PLEKHF2	PKHF2_HUMAN	28 kDa	Human	3	0
	Epidermal growth factor receptor OS=Homo sapiens GN=EGFR	EGFR_HUMAN	134 kDa	Human	2	0
	Tubulin beta-2A chain OS=Homo sapiens GN=TUBB2A PE=1 SV=1	TBB2A_HUMAN (+3)	50 kDa	Human	2	0
	U4/U6 small nuclear ribonucleoprotein Prp31 OS=Homo sapiens GN=PRPF31	PRP31_HUMAN	55 kDa	Human	2	0
	gb|AGJ65700.1 molecular chaperone DnaK [Chlamydia trachomatis L2/434/Bu(f)	YP_001654725.1	71 kDa	DnaK	3	0

## Sheet: Total Data
					CTL2-M062G1							Key
Proteins Found Only in +pTepP					pTepP			Vec.				Identified Protein: By Peptide
	Identified Protein	Accession Number	MW	Taxonomy	Bottom	Middle	Top	Bottom	Middle	Top		MW: Molecular weight
	gb|AGJ65290.1 hypothetical protein CTLFINAL_01350 [Chlamydia trachomatis L2/434/Bu(f)]; Duplicate proteins: gi|482546296	478751292	66 kDa	TepP	50	73	54	0	0	0		Bottom: Bottom 1/3 of the gel
	Phosphatidylinositol 3-kinase regulatory subunit alpha OS=Homo sapiens GN=PIK3R1 PE=1 SV=2	P85A_HUMAN	84 kDa	Human	0	2	23	0	0	0		Middle: Middle 1/3 of the gel
	Phosphatidylinositol 3-kinase regulatory subunit beta OS=Homo sapiens GN=PIK3R2 PE=1 SV=2	P85B_HUMAN	82 kDa	Human	0	0	19	0	0	0		Top: Top 1/3 of the gel
	Phosphatidylinositol 4,5-bisphosphate 3-kinase catalytic subunit alpha isoform OS=Homo sapiens GN=PIK3CA PE=1 SV=2	PK3CA_HUMAN	124 kDa	Human	0	0	14	0	0	0		#'s represent peptide count
	Phosphatidylinositol 4,5-bisphosphate 3-kinase catalytic subunit beta isoform OS=Homo sapiens GN=PIK3CB PE=1 SV=1	PK3CB_HUMAN	123 kDa	Human	0	0	9	0	0	0
	Crk-like protein OS=Homo sapiens GN=CRKL PE=1 SV=1	CRKL_HUMAN	34 kDa	Human	15	0	0	0	0	0
	gb|AGJ65074.1 Major outer membrane porin [Chlamydia trachomatis L2/434/Bu(f)]; Duplicate proteins: gi|482546080	478751076	43 kDa	Ct681 (ompA)(MOMP)	16	4	0	0	0	0
	Ubiquitin-60S ribosomal protein L40 OS=Homo sapiens GN=UBA52 PE=1 SV=2	RL40_HUMAN (+3)	15 kDa	Human	3	3	6	0	1	1
	ADP/ATP translocase 2 OS=Homo sapiens GN=SLC25A5 PE=1 SV=7	ADT2_HUMAN	33 kDa	Human	3	0	0	0	0	0
	gb|AGJ65209.1 peptidase M16 [Chlamydia trachomatis L2/434/Bu(f)]; Duplicate proteins: gi|482546215	478751211	108 kDa	Ct806 (ptr)	0	0	5	0	0	0
	Glycogen synthase kinase-3 beta OS=Homo sapiens GN=GSK3B PE=1 SV=2	GSK3B_HUMAN	47 kDa	Human	0	5	0	0	0	0
	gb|AGJ65404.1 molecular chaperone GroEL [Chlamydia trachomatis L2/434/Bu(f)]; Duplicate proteins: gi|482546410	478751406	58 kDa	GroEL	0	3	0	0	0	0
	Pleckstrin homology domain-containing family F member 2 OS=Homo sapiens GN=PLEKHF2 PE=1 SV=1	PKHF2_HUMAN	28 kDa	Human	3	0	0	0	0	0
	Epidermal growth factor receptor OS=Homo sapiens GN=EGFR PE=1 SV=2	EGFR_HUMAN	134 kDa	Human	0	0	2	0	0	0
	Tubulin beta-2A chain OS=Homo sapiens GN=TUBB2A PE=1 SV=1	TBB2A_HUMAN (+3)	50 kDa	Human	0	2	0	0	0	0
	U4/U6 small nuclear ribonucleoprotein Prp31 OS=Homo sapiens GN=PRPF31 PE=1 SV=2	PRP31_HUMAN	55 kDa	Human	0	2	0	0	0	0
	gb|AGJ65700.1 molecular chaperone DnaK [Chlamydia trachomatis L2/434/Bu(f)]; Duplicate proteins: gi|482546706	478751702	71 kDa	DnaK	0	2	1	0	0	0
More Protein in +pTepP
	RNA-binding protein 10 OS=Homo sapiens GN=RBM10 PE=1 SV=3	RBM10_HUMAN	104 kDa	unknown	0	0	11	0	0	6
	Tubulin alpha-1B chain OS=Homo sapiens GN=TUBA1B PE=1 SV=1	TBA1B_HUMAN (+1)	50 kDa	unknown	0	8	0	0	4	0
	Influenza virus NS1A-binding protein OS=Homo sapiens GN=IVNS1ABP PE=1 SV=3	NS1BP_HUMAN	72 kDa	unknown	0	4	0	0	2	0
	6-phosphofructo-2-kinase/fructose-2,6-bisphosphatase 2 OS=Homo sapiens GN=PFKFB2 PE=1 SV=2	F262_HUMAN	58 kDa	unknown	0	4	0	0	2	0
	Prohibitin-2 OS=Homo sapiens GN=PHB2 PE=1 SV=2	PHB2_HUMAN	33 kDa	unknown	5	0	0	2	0	0
	Galectin-3 OS=Homo sapiens GN=LGALS3 PE=1 SV=5	LEG3_HUMAN	26 kDa	unknown	3	0	0	1	0	0
	Eukaryotic translation initiation factor 3 subunit F OS=Homo sapiens GN=EIF3F PE=1 SV=1	EIF3F_HUMAN	38 kDa	unknown	0	3	0	0	1	0
	TGF-beta-activated kinase 1 and MAP3K7-binding protein 1 OS=Homo sapiens GN=TAB1 PE=1 SV=1	TAB1_HUMAN	55 kDa	unknown	0	4	0	0	1	0
	Glutaminyl-peptide cyclotransferase-like protein OS=Homo sapiens GN=QPCTL PE=1 SV=2	QPCTL_HUMAN	43 kDa	unknown	2	0	0	1	0	0
	Serine/threonine-protein kinase 38-like OS=Homo sapiens GN=STK38L PE=1 SV=3	ST38L_HUMAN	54 kDa	unknown	0	2	0	0	1	0
	Heat shock protein beta-1 OS=Homo sapiens GN=HSPB1 PE=1 SV=2	HSPB1_HUMAN	23 kDa	unknown	2	0	0	1	0	0
	Uncharacterized protein C11orf84 OS=Homo sapiens GN=C11orf84 PE=1 SV=3	CK084_HUMAN	41 kDa	unknown	0	2	0	0	1	0
	26S protease regulatory subunit 10B OS=Homo sapiens GN=PSMC6 PE=1 SV=1	PRS10_HUMAN	44 kDa	unknown	2	0	0	1	0	0
	Integrin alpha-6 OS=Homo sapiens GN=ITGA6 PE=1 SV=4	ITA6_HUMAN	127 kDa	unknown	0	0	1	0	0	0
	ref|YP_007852540.1 elongation factor Tu [Chlamydia trachomatis L2/434/Bu(f)]	482546624	43 kDa	unknown	1	0	0	0	0	0
	Thyroid hormone receptor-associated protein 3 OS=Homo sapiens GN=THRAP3 PE=1 SV=2	TR150_HUMAN	109 kDa	unknown	0	0	1	0	0	0
	Tubulin alpha-4A chain OS=Homo sapiens GN=TUBA4A PE=1 SV=1	TBA4A_HUMAN	50 kDa	unknown	0	1	0	0	0	0
	ref|YP_007852826.1 tryptophanyl-tRNA ligase [Chlamydia trachomatis L2/434/Bu(f)]	482546910 (+1)	39 kDa	unknown	1	0	0	0	0	0
	Guanine nucleotide-binding protein subunit alpha-12 OS=Homo sapiens GN=GNA12 PE=1 SV=4	GNA12_HUMAN (+11)	44 kDa	unknown	1	0	0	0	0	0
	Heterogeneous nuclear ribonucleoprotein C-like 1 OS=Homo sapiens GN=HNRNPCL1 PE=1 SV=1	HNRCL_HUMAN (+1)	32 kDa	unknown	1	0	0	0	0	0
	Malate dehydrogenase, mitochondrial OS=Homo sapiens GN=MDH2 PE=1 SV=3	MDHM_HUMAN	36 kDa	unknown	1	0	0	0	0	0
	Phosphate carrier protein, mitochondrial OS=Homo sapiens GN=SLC25A3 PE=1 SV=2	MPCP_HUMAN	40 kDa	unknown	1	0	0	0	0	0
	THO complex subunit 4 OS=Homo sapiens GN=ALYREF PE=1 SV=3	THOC4_HUMAN	27 kDa	unknown	1	0	0	0	0	0
	gb|AGJ65283.1 membrane protein [Chlamydia trachomatis L2/434/Bu(f)]; Duplicate proteins: gi|482546289	478751285	105 kDa	unknown	0	0	1	0	0	0
	Antithrombin-III OS=Homo sapiens GN=SERPINC1 PE=1 SV=1	ANT3_HUMAN	53 kDa	unknown	0	0	1	0	0	0
	ATP synthase subunit alpha, mitochondrial OS=Homo sapiens GN=ATP5A1 PE=1 SV=1	ATPA_HUMAN	60 kDa	unknown	0	1	0	0	0	0
	Importin-8 OS=Homo sapiens GN=IPO8 PE=1 SV=2	IPO8_HUMAN	120 kDa	unknown	0	0	1	0	0	0
	26S protease regulatory subunit 6B OS=Homo sapiens GN=PSMC4 PE=1 SV=2	PRS6B_HUMAN	47 kDa	unknown	0	1	0	0	0	0
	SLAIN motif-containing protein 2 OS=Homo sapiens GN=SLAIN2 PE=1 SV=2	SLAI2_HUMAN	63 kDa	unknown	0	1	0	0	0	0
	Vitronectin OS=Homo sapiens GN=VTN PE=1 SV=1	VTNC_HUMAN	54 kDa	unknown	0	1	0	0	0	0
	Phosphatidylinositol 4,5-bisphosphate 3-kinase catalytic subunit delta isoform OS=Homo sapiens GN=PIK3CD PE=1 SV=2	PK3CD_HUMAN	119 kDa	unknown	0	0	1	0	0	0
	Histone H2A type 1-A OS=Homo sapiens GN=HIST1H2AA PE=1 SV=3	H2A1A_HUMAN (+14)	14 kDa	unknown	1	0	0	0	0	0
	Pleckstrin homology domain-containing family F member 1 OS=Homo sapiens GN=PLEKHF1 PE=2 SV=3	PKHF1_HUMAN	31 kDa	unknown	1	0	0	0	0	0
	Importin subunit beta-1 OS=Homo sapiens GN=KPNB1 PE=1 SV=2	IMB1_HUMAN	97 kDa	unknown	0	0	1	0	0	0
Non-specific Proteins
	gb|AGJ65065.1 type III secretion system protein [Chlamydia trachomatis L2/434/Bu(f)]; Duplicate proteins: gi|482546071	478751067	41 kDa	FliN	18	1	0	17	0	0
	Alpha-actinin-4 OS=Homo sapiens GN=ACTN4 PE=1 SV=2	ACTN4_HUMAN	105 kDa	unknown	0	0	4	0	0	8
	Actin, cytoplasmic 1 OS=Homo sapiens GN=ACTB PE=1 SV=1	ACTB_HUMAN (+1)	42 kDa	unknown	29	12	4	31	12	5
	Protein arginine N-methyltransferase 5 OS=Homo sapiens GN=PRMT5 PE=1 SV=4	ANM5_HUMAN	73 kDa	unknown	6	32	14	12	30	12
	Eukaryotic translation initiation factor 4B OS=Homo sapiens GN=EIF4B PE=1 SV=2	IF4B_HUMAN	69 kDa	unknown	0	10	21	3	20	16
	Serum albumin [bovin]	ALBU_BOVIN	69 kDa	unknown	13	15	8	2	13	10
	Plectin OS=Homo sapiens GN=PLEC PE=1 SV=3	PLEC_HUMAN	532 kDa	unknown	0	0	28	0	1	28
	Vimentin OS=Homo sapiens GN=VIM PE=1 SV=4	VIME_HUMAN	54 kDa	unknown	0	12	0	4	26	0
	Transitional endoplasmic reticulum ATPase OS=Homo sapiens GN=VCP PE=1 SV=4	TERA_HUMAN	89 kDa	unknown	0	0	22	0	0	23
	Annexin A2 OS=Homo sapiens GN=ANXA2 PE=1 SV=2	ANXA2_HUMAN	39 kDa	unknown	20	0	0	25	0	0
	Protein phosphatase 1B OS=Homo sapiens GN=PPM1B PE=1 SV=1	PPM1B_HUMAN	53 kDa	unknown	6	9	0	13	13	0
	Arf-GAP with coiled-coil, ANK repeat and PH domain-containing protein 2 OS=Homo sapiens GN=ACAP2 PE=1 SV=3	ACAP2_HUMAN	88 kDa	unknown	0	0	12	0	0	21
	Alpha-actinin-1 OS=Homo sapiens GN=ACTN1 PE=1 SV=2	ACTN1_HUMAN	103 kDa	unknown	0	0	10	0	0	20
	6-phosphofructo-2-kinase/fructose-2,6-bisphosphatase 3 OS=Homo sapiens GN=PFKFB3 PE=1 SV=1	F263_HUMAN	60 kDa	unknown	0	11	0	0	15	0
	Zyxin OS=Homo sapiens GN=ZYX PE=1 SV=1	ZYX_HUMAN	61 kDa	unknown	0	7	6	0	9	4
	Methylosome protein 50 OS=Homo sapiens GN=WDR77 PE=1 SV=1	MEP50_HUMAN	37 kDa	unknown	13	1	0	12	1	1
	78 kDa glucose-regulated protein OS=Homo sapiens GN=HSPA5 PE=1 SV=2	GRP78_HUMAN	72 kDa	unknown	0	9	3	0	11	0
	Serum albumin OS=Homo sapiens GN=ALB PE=1 SV=2	ALBU_HUMAN	69 kDa	unknown	2	6	2	0	5	3
	Heat shock cognate 71 kDa protein OS=Homo sapiens GN=HSPA8 PE=1 SV=1	HSP7C_HUMAN	71 kDa	unknown	0	8	2	0	10	0
	Filamin-A OS=Homo sapiens GN=FLNA PE=1 SV=4	FLNA_HUMAN	281 kDa	unknown	0	0	6	0	0	11
	Glyceraldehyde-3-phosphate dehydrogenase OS=Homo sapiens GN=GAPDH PE=1 SV=3	G3P_HUMAN	36 kDa	unknown	6	0	0	8	0	0
	Tropomodulin-3 OS=Homo sapiens GN=TMOD3 PE=1 SV=1	TMOD3_HUMAN	40 kDa	unknown	5	0	0	9	0	0
	Eukaryotic translation initiation factor 3 subunit E OS=Homo sapiens GN=EIF3E PE=1 SV=1	EIF3E_HUMAN	52 kDa	unknown	3	0	0	11	0	0
	Eukaryotic translation initiation factor 3 subunit B OS=Homo sapiens GN=EIF3B PE=1 SV=3	EIF3B_HUMAN	92 kDa	unknown	0	0	5	0	0	8
	Serine/threonine-protein kinase 38 OS=Homo sapiens GN=STK38 PE=1 SV=1	STK38_HUMAN	54 kDa	unknown	0	6	0	0	5	0
	Transcription initiation factor TFIID subunit 4 OS=Homo sapiens GN=TAF4 PE=1 SV=2	TAF4_HUMAN	110 kDa	unknown	0	0	8	0	0	7
	T-complex protein 1 subunit beta OS=Homo sapiens GN=CCT2 PE=1 SV=4	TCPB_HUMAN	57 kDa	unknown	1	6	0	0	6	0
	Developmentally-regulated GTP-binding protein 1 OS=Homo sapiens GN=DRG1 PE=1 SV=1	DRG1_HUMAN	41 kDa	unknown	6	0	0	8	0	0
	Prohibitin OS=Homo sapiens GN=PHB PE=1 SV=1	PHB_HUMAN	30 kDa	unknown	7	0	0	8	0	0
	Elongation factor 1-alpha 1 OS=Homo sapiens GN=EEF1A1 PE=1 SV=1	EF1A1_HUMAN (+1)	50 kDa	unknown	1	4	0	2	5	0
	14-3-3 protein epsilon OS=Homo sapiens GN=YWHAE PE=1 SV=1	1433E_HUMAN	29 kDa	unknown	2	0	0	2	0	0
	Serine/threonine-protein phosphatase PP1-alpha catalytic subunit OS=Homo sapiens GN=PPP1CA PE=1 SV=1	PP1A_HUMAN	38 kDa	unknown	2	0	0	2	0	0
	Glutathione S-transferase omega-1 OS=Homo sapiens GN=GSTO1 PE=1 SV=2	GSTO1_HUMAN	28 kDa	unknown	1	0	0	1	0	0
	Carbonyl reductase [NADPH] 1 OS=Homo sapiens GN=CBR1 PE=1 SV=3	CBR1_HUMAN	30 kDa	unknown	1	0	0	1	0	0
	Proteasome subunit alpha type-7 OS=Homo sapiens GN=PSMA7 PE=1 SV=1	PSA7_HUMAN	28 kDa	unknown	1	0	0	1	0	0
	Plasminogen activator inhibitor 1 RNA-binding protein OS=Homo sapiens GN=SERBP1 PE=1 SV=2	PAIRB_HUMAN	45 kDa	unknown	0	1	0	0	1	0
	Dynactin subunit 2 OS=Homo sapiens GN=DCTN2 PE=1 SV=4	DCTN2_HUMAN	44 kDa	unknown	0	1	0	0	2	0
	Polyadenylate-binding protein 1 OS=Homo sapiens GN=PABPC1 PE=1 SV=2	PABP1_HUMAN	71 kDa	unknown	0	1	0	0	1	0
	POTE ankyrin domain family member E OS=Homo sapiens GN=POTEE PE=1 SV=3	POTEE_HUMAN	121 kDa	unknown	1	0	0	1	0	0
	Poly(rC)-binding protein 1 OS=Homo sapiens GN=PCBP1 PE=1 SV=2	PCBP1_HUMAN	37 kDa	unknown	1	0	0	1	0	0
	SUN domain-containing protein 2 OS=Homo sapiens GN=SUN2 PE=1 SV=3	SUN2_HUMAN	80 kDa	unknown	0	0	1	0	0	1
	26S proteasome non-ATPase regulatory subunit 1 OS=Homo sapiens GN=PSMD1 PE=1 SV=2	PSMD1_HUMAN	106 kDa	unknown	0	0	1	0	0	2
	Annexin A1 OS=Homo sapiens GN=ANXA1 PE=1 SV=2	ANXA1_HUMAN	39 kDa	unknown	6	0	0	7	0	0
	T-complex protein 1 subunit delta OS=Homo sapiens GN=CCT4 PE=1 SV=4	TCPD_HUMAN	58 kDa	unknown	0	8	0	0	7	0
	T-complex protein 1 subunit theta OS=Homo sapiens GN=CCT8 PE=1 SV=4	TCPQ_HUMAN	60 kDa	unknown	0	2	0	0	11	0
	Reversed Sequence 15798	REVERSE|REVERSE15798	63 kDa	unknown	1	1	1	1	1	1
	Spindlin-1 OS=Homo sapiens GN=SPIN1 PE=1 SV=3	SPIN1_HUMAN	30 kDa	unknown	7	0	0	5	0	0
	T-complex protein 1 subunit gamma OS=Homo sapiens GN=CCT3 PE=1 SV=4	TCPG_HUMAN	61 kDa	unknown	0	5	0	0	6	0
	T-complex protein 1 subunit eta OS=Homo sapiens GN=CCT7 PE=1 SV=2	TCPH_HUMAN	59 kDa	unknown	0	6	0	0	8	0
	Elongation factor 1-delta OS=Homo sapiens GN=EEF1D PE=1 SV=5	EF1D_HUMAN	31 kDa	unknown	5	0	0	7	0	0
	40S ribosomal protein S3 OS=Homo sapiens GN=RPS3 PE=1 SV=2	RS3_HUMAN	27 kDa	unknown	6	0	0	5	0	0
	Heat shock protein HSP 90-alpha OS=Homo sapiens GN=HSP90AA1 PE=1 SV=5	HS90A_HUMAN	85 kDa	unknown	0	0	4	0	1	7
	Eukaryotic translation initiation factor 3 subunit M OS=Homo sapiens GN=EIF3M PE=1 SV=1	EIF3M_HUMAN	43 kDa	unknown	6	0	0	5	0	0
	Elongation factor 1-gamma OS=Homo sapiens GN=EEF1G PE=1 SV=3	EF1G_HUMAN	50 kDa	unknown	0	3	0	0	5	0
	Heterogeneous nuclear ribonucleoprotein K OS=Homo sapiens GN=HNRNPK PE=1 SV=1	HNRPK_HUMAN	51 kDa	unknown	0	5	0	0	5	0
	T-complex protein 1 subunit alpha OS=Homo sapiens GN=TCP1 PE=1 SV=1	TCPA_HUMAN	60 kDa	unknown	0	5	0	0	5	0
	Ribose-phosphate pyrophosphokinase 2 OS=Homo sapiens GN=PRPS2 PE=1 SV=2	PRPS2_HUMAN	35 kDa	unknown	3	0	0	5	0	0
	General transcription factor II-I OS=Homo sapiens GN=GTF2I PE=1 SV=2	GTF2I_HUMAN	112 kDa	unknown	0	0	3	0	0	5
	Phosphoribosyl pyrophosphate synthase-associated protein 2 OS=Homo sapiens GN=PRPSAP2 PE=1 SV=1	KPRB_HUMAN	41 kDa	unknown	3	0	0	7	0	0
	40S ribosomal protein SA OS=Homo sapiens GN=RPSA PE=1 SV=4	RSSA_HUMAN	33 kDa	unknown	5	0	0	5	0	0
	T-complex protein 1 subunit epsilon OS=Homo sapiens GN=CCT5 PE=1 SV=1	TCPE_HUMAN	60 kDa	unknown	0	4	0	0	4	0
	Eukaryotic translation initiation factor 3 subunit G OS=Homo sapiens GN=EIF3G PE=1 SV=2	EIF3G_HUMAN	36 kDa	unknown	3	1	0	5	0	0
	Heat shock 70 kDa protein 1A/1B OS=Homo sapiens GN=HSPA1A PE=1 SV=5	HSP71_HUMAN	70 kDa	unknown	0	5	0	0	4	0
	Actin, alpha cardiac muscle 1 OS=Homo sapiens GN=ACTC1 PE=1 SV=1	ACTC_HUMAN (+1)	42 kDa	unknown	3	0	0	2	0	0
	SCY1-like protein 2 OS=Homo sapiens GN=SCYL2 PE=1 SV=1	SCYL2_HUMAN	104 kDa	unknown	0	1	3	0	1	2
	Eukaryotic translation initiation factor 3 subunit H OS=Homo sapiens GN=EIF3H PE=1 SV=1	EIF3H_HUMAN	40 kDa	unknown	5	0	0	4	0	0
	Pyruvate kinase isozymes M1/M2 OS=Homo sapiens GN=PKM PE=1 SV=4	KPYM_HUMAN	58 kDa	unknown	0	1	0	0	3	0
	26S proteasome non-ATPase regulatory subunit 6 OS=Homo sapiens GN=PSMD6 PE=1 SV=1	PSMD6_HUMAN	46 kDa	unknown	2	0	0	3	0	0
	E3 ubiquitin-protein ligase TRIM21 OS=Homo sapiens GN=TRIM21 PE=1 SV=1	RO52_HUMAN	54 kDa	unknown	0	2	0	0	4	0
	26S proteasome non-ATPase regulatory subunit 8 OS=Homo sapiens GN=PSMD8 PE=1 SV=2	PSMD8_HUMAN	40 kDa	unknown	2	0	0	2	0	0
	Ig kappa chain V-II region Cum OS=Homo sapiens PE=1 SV=1	KV201_HUMAN (+3)	13 kDa	unknown	1	0	1	1	1	1
	26S proteasome non-ATPase regulatory subunit 11 OS=Homo sapiens GN=PSMD11 PE=1 SV=3	PSD11_HUMAN	47 kDa	unknown	1	1	0	3	0	0
	26S proteasome non-ATPase regulatory subunit 14 OS=Homo sapiens GN=PSMD14 PE=1 SV=1	PSDE_HUMAN	35 kDa	unknown	2	0	0	3	0	0
	Alpha-enolase OS=Homo sapiens GN=ENO1 PE=1 SV=2	ENOA_HUMAN	47 kDa	unknown	0	0	0	0	2	0
	Zinc-alpha-2-glycoprotein OS=Homo sapiens GN=AZGP1 PE=1 SV=2	ZA2G_HUMAN	34 kDa	unknown	0	0	0	1	0	0
	S-adenosylmethionine synthase isoform type-2 OS=Homo sapiens GN=MAT2A PE=1 SV=1	METK2_HUMAN	44 kDa	unknown	1	0	0	1	0	0
	MOB kinase activator 2 OS=Homo sapiens GN=MOB2 PE=1 SV=1	MOB2_HUMAN	27 kDa	unknown	1	0	0	1	0	0
	Serine/threonine-protein phosphatase PGAM5, mitochondrial OS=Homo sapiens GN=PGAM5 PE=1 SV=2	PGAM5_HUMAN	32 kDa	unknown	1	0	0	1	0	0
	60S acidic ribosomal protein P0 OS=Homo sapiens GN=RPLP0 PE=1 SV=1	RLA0_HUMAN	34 kDa	unknown	1	0	0	1	0	0
	Neuroblast differentiation-associated protein AHNAK OS=Homo sapiens GN=AHNAK PE=1 SV=2	AHNK_HUMAN	629 kDa	unknown	0	0	1	0	0	1
	Eukaryotic translation initiation factor 3 subunit C OS=Homo sapiens GN=EIF3C PE=1 SV=1	EIF3C_HUMAN	105 kDa	unknown	0	0	1	0	0	1
	Endoplasmin OS=Homo sapiens GN=HSP90B1 PE=1 SV=1	ENPL_HUMAN	92 kDa	unknown	0	0	1	0	0	1
	Ig gamma-2 chain C region OS=Homo sapiens GN=IGHG2 PE=1 SV=2	IGHG2_HUMAN	36 kDa	unknown	0	1	0	0	1	0
	Cyclin-dependent kinase 1 OS=Homo sapiens GN=CDK1 PE=1 SV=3	CDK1_HUMAN	34 kDa	unknown	1	0	0	1	0	0
	Fructose-bisphosphate aldolase A OS=Homo sapiens GN=ALDOA PE=1 SV=2	ALDOA_HUMAN	39 kDa	unknown	1	0	0	1	0	0
	Methylosome subunit pICln OS=Homo sapiens GN=CLNS1A PE=1 SV=1	ICLN_HUMAN	26 kDa	unknown	4	0	0	5	0	0
	Phosphoribosyl pyrophosphate synthase-associated protein 1 OS=Homo sapiens GN=PRPSAP1 PE=1 SV=2	KPRA_HUMAN	39 kDa	unknown	4	0	0	4	0	0
	Proteasome subunit alpha type-4 OS=Homo sapiens GN=PSMA4 PE=1 SV=1	PSA4_HUMAN	29 kDa	unknown	4	0	0	5	0	0
	T-complex protein 1 subunit zeta OS=Homo sapiens GN=CCT6A PE=1 SV=3	TCPZ_HUMAN	58 kDa	unknown	0	4	0	0	5	0
	F-actin-capping protein subunit alpha-1 OS=Homo sapiens GN=CAPZA1 PE=1 SV=3	CAZA1_HUMAN	33 kDa	unknown	3	0	0	4	0	0
	Elongation factor 1-beta OS=Homo sapiens GN=EEF1B2 PE=1 SV=3	EF1B_HUMAN	25 kDa	unknown	4	0	0	3	0	0
	Eukaryotic translation initiation factor 3 subunit L OS=Homo sapiens GN=EIF3L PE=1 SV=1	EIF3L_HUMAN	67 kDa	unknown	0	3	0	0	3	0
	26S proteasome non-ATPase regulatory subunit 2 OS=Homo sapiens GN=PSMD2 PE=1 SV=3	PSMD2_HUMAN	100 kDa	unknown	0	0	3	0	0	2
	Alpha-centractin OS=Homo sapiens GN=ACTR1A PE=1 SV=1	ACTZ_HUMAN	43 kDa	unknown	1	0	0	6	0	0
	Annexin A5 OS=Homo sapiens GN=ANXA5 PE=1 SV=2	ANXA5_HUMAN	36 kDa	unknown	3	0	0	4	0	0
	Eukaryotic translation initiation factor 3 subunit I OS=Homo sapiens GN=EIF3I PE=1 SV=1	EIF3I_HUMAN	37 kDa	unknown	2	0	0	3	0	0
	F-actin-capping protein subunit beta OS=Homo sapiens GN=CAPZB PE=1 SV=4	CAPZB_HUMAN	31 kDa	unknown	2	0	0	5	0	0
	14-3-3 protein zeta/delta OS=Homo sapiens GN=YWHAZ PE=1 SV=1	1433Z_HUMAN	28 kDa	unknown	3	0	0	3	0	0
	26S proteasome non-ATPase regulatory subunit 13 OS=Homo sapiens GN=PSMD13 PE=1 SV=2	PSD13_HUMAN	43 kDa	unknown	3	0	0	2	0	0
	Small nuclear ribonucleoprotein-associated proteins B and B' OS=Homo sapiens GN=SNRPB PE=1 SV=2	RSMB_HUMAN (+1)	25 kDa	unknown	3	0	0	2	0	0
	Protein arginine N-methyltransferase 1 OS=Homo sapiens GN=PRMT1 PE=1 SV=2	ANM1_HUMAN	42 kDa	unknown	1	0	0	2	0	0
Contaiminating Proteins
	Keratin, type I cytoskeletal 19 OS=Homo sapiens GN=KRT19 PE=1 SV=4	K1C19_HUMAN	44 kDa	unknown	29	8	0	38	15	1
	Keratin, type I cytoskeletal 10 OS=Homo sapiens GN=KRT10 PE=1 SV=6	K1C10_HUMAN	59 kDa	unknown	12	19	16	13	20	16
	Keratin, type II cytoskeletal 1 OS=Homo sapiens GN=KRT1 PE=1 SV=6	K2C1_HUMAN	66 kDa	unknown	9	9	13	12	22	21
	Keratin, type I cytoskeletal 14 OS=Homo sapiens GN=KRT14 PE=1 SV=4	K1C14_HUMAN	52 kDa	unknown	0	0	0	1	0	0
	Keratin, type II cytoskeletal 7 OS=Homo sapiens GN=KRT7 PE=1 SV=5	K2C7_HUMAN	51 kDa	unknown	2	12	0	9	24	2
	Keratin, type II cytoskeletal 5 OS=Homo sapiens GN=KRT5 PE=1 SV=3	K2C5_HUMAN	62 kDa	unknown	2	14	2	2	19	6
	Keratin, type I cytoskeletal 9 OS=Homo sapiens GN=KRT9 PE=1 SV=3	K1C9_HUMAN	62 kDa	unknown	1	5	4	5	17	12
	Keratin, type II cytoskeletal 2 epidermal OS=Homo sapiens GN=KRT2 PE=1 SV=2	K22E_HUMAN	65 kDa	unknown	3	4	4	3	7	12
	Keratin, type I cytoskeletal 18 OS=Homo sapiens GN=KRT18 PE=1 SV=2	K1C18_HUMAN	48 kDa	unknown	0	3	0	3	11	0
	Alcohol dehydrogenase [yeast]	ADH1_YEAST	71 kDa	Yeast	3	0	0	3	0	0
	Keratin, type II cytoskeletal 8 OS=Homo sapiens GN=KRT8 PE=1 SV=7	K2C8_HUMAN	54 kDa	unknown	0	8	0	0	15	0
	Keratin, type II cytoskeletal 6A OS=Homo sapiens GN=KRT6A PE=1 SV=3	K2C6A_HUMAN	60 kDa	unknown	0	6	1	1	11	2
	Keratin, type I cytoskeletal 17 OS=Homo sapiens GN=KRT17 PE=1 SV=2	K1C17_HUMAN	48 kDa	unknown	0	4	0	4	5	0
	Dipeptidyl peptidase 2 OS=Homo sapiens GN=DPP7 PE=1 SV=3	DPP2_HUMAN	54 kDa	unknown	0	0	0	0	1	0
	LIM domain and actin-binding protein 1 OS=Homo sapiens GN=LIMA1 PE=1 SV=1	LIMA1_HUMAN	85 kDa	unknown	0	0	0	0	0	1
	Complement component 1 Q subcomponent-binding protein, mitochondrial OS=Homo sapiens GN=C1QBP PE=1 SV=1	C1QBP_HUMAN	31 kDa	unknown	0	0	0	1	0	0
	Interleukin enhancer-binding factor 2 OS=Homo sapiens GN=ILF2 PE=1 SV=2	ILF2_HUMAN	43 kDa	unknown	0	0	0	1	0	0
	Heterogeneous nuclear ribonucleoprotein Q OS=Homo sapiens GN=SYNCRIP PE=1 SV=2	HNRPQ_HUMAN	70 kDa	unknown	0	0	0	0	1	0
	Hyaluronan synthase 1 OS=Homo sapiens GN=HAS1 PE=1 SV=2	HAS1_HUMAN	65 kDa	unknown	0	0	0	0	1	0
	26S proteasome non-ATPase regulatory subunit 3 OS=Homo sapiens GN=PSMD3 PE=1 SV=2	PSMD3_HUMAN	61 kDa	unknown	0	0	0	0	1	0
	RNA-binding protein EWS OS=Homo sapiens GN=EWSR1 PE=1 SV=1	EWS_HUMAN	68 kDa	unknown	0	0	0	0	0	1
	Actin-related protein 2 OS=Homo sapiens GN=ACTR2 PE=1 SV=1	ARP2_HUMAN	45 kDa	unknown	0	0	0	1	0	0
	Alpha-S1-casein [bovin]	CASA1_BOVIN	25 kDa	unknown	0	0	0	1	0	0
	F-actin-capping protein subunit alpha-2 OS=Homo sapiens GN=CAPZA2 PE=1 SV=3	CAZA2_HUMAN	33 kDa	unknown	0	0	0	1	0	0
	L-lactate dehydrogenase A chain OS=Homo sapiens GN=LDHA PE=1 SV=2	LDHA_HUMAN	37 kDa	unknown	0	0	0	1	0	0
	PDZ and LIM domain protein 1 OS=Homo sapiens GN=PDLIM1 PE=1 SV=4	PDLI1_HUMAN	36 kDa	unknown	0	0	0	1	0	0
	Peroxiredoxin-6 OS=Homo sapiens GN=PRDX6 PE=1 SV=3	PRDX6_HUMAN	25 kDa	unknown	0	0	0	1	0	0
	SAP30-binding protein OS=Homo sapiens GN=SAP30BP PE=1 SV=1	S30BP_HUMAN	34 kDa	unknown	0	0	0	1	0	0
	Coatomer subunit gamma-1 OS=Homo sapiens GN=COPG1 PE=1 SV=1	COPG1_HUMAN (+1)	98 kDa	unknown	0	0	0	0	0	1
	Catenin alpha-1 OS=Homo sapiens GN=CTNNA1 PE=1 SV=1	CTNA1_HUMAN (+1)	100 kDa	unknown	0	0	0	0	0	1
	Heat shock protein HSP 90-beta OS=Homo sapiens GN=HSP90AB1 PE=1 SV=4	HS90B_HUMAN	83 kDa	unknown	0	0	0	0	0	1
	Stress-70 protein, mitochondrial OS=Homo sapiens GN=HSPA9 PE=1 SV=2	GRP75_HUMAN	74 kDa	unknown	0	0	0	0	1	0
	Protein disulfide-isomerase OS=Homo sapiens GN=P4HB PE=1 SV=3	PDIA1_HUMAN	57 kDa	unknown	0	0	0	0	1	0
	14-3-3 protein theta OS=Homo sapiens GN=YWHAQ PE=1 SV=1	1433T_HUMAN	28 kDa	unknown	0	0	0	1	0	0
	40S ribosomal protein S25 OS=Homo sapiens GN=RPS25 PE=1 SV=1	RS25_HUMAN	14 kDa	unknown	0	0	0	1	0	0
	26S proteasome non-ATPase regulatory subunit 7 OS=Homo sapiens GN=PSMD7 PE=1 SV=2	PSD7_HUMAN	37 kDa	unknown	0	0	0	1	0	0
	EF-hand domain-containing protein D2 OS=Homo sapiens GN=EFHD2 PE=1 SV=1	EFHD2_HUMAN	27 kDa	unknown	0	0	0	1	0	0
	Sodium/potassium-transporting ATPase subunit alpha-2 OS=Homo sapiens GN=ATP1A2 PE=1 SV=1	AT1A2_HUMAN (+1)	112 kDa	unknown	0	0	0	0	0	0
	UPF0568 protein C14orf166 OS=Homo sapiens GN=C14orf166 PE=1 SV=1	CN166_HUMAN	28 kDa	unknown	0	0	0	1	0	0
	Tropomyosin alpha-3 chain OS=Homo sapiens GN=TPM3 PE=1 SV=1	TPM3_HUMAN	33 kDa	unknown	0	0	0	2	0	0
